# Supplementary material for: The Skin Microbiome of Patients With Atopic Dermatitis Normalizes Gradually During Treatment
Source: Front Cell Infect Microbiol. 2021 Sep 24;11:720674. doi: 10.3389/fcimb.2021.720674 (PMC8498027; doi:10.3389/fcimb.2021.720674)
Supplement: Supplementary file 2 [file Table_1.xlsx]

## Sheet: Supplementary Table 1
Supplementary Table 1. Patient overview, AD severity, and treatments. Patients were prescribed standard treatment with class II to IV topical corticosteroids (TCS) according to the location and severity of their AD twice daily until improvement. All patients were instructed to use mild soap for cleansing daily and to use bland emollients twice or thrice a day as part of the recommended skin routi…
				Visit 1			Visit 2			Visit 3			Visit 4			Visit 5
Patient	Age (years)	Sex	Bleach bath*	Lotion	Topical steroids	SCORAD	Lotion	Topical steroids	SCORAD	Lotion	Topical steroids	SCORAD	Lotion	Topical steroids	SCORAD	Lotion	Topical steroids	SCORAD
1	10	male	No	Lubriderm™	-	29.8	Lubriderm™	Desonide cream 0.05%	8.8	Lubriderm™	-	8.6	Lubriderm™	-	3.5	Lubriderm™	-	19.4
2	11	male	Yes	Cold cream	Hydrocortisone aceponate 0.127% cream	35.4	-	-	NA	-	-	NA	-	-	NA	-	-	NA
4	14	female	No	Lubriderm™ / Nivea™	Methylprednisolone aceponate cream 0.1%	43	Nivea™	Methylprednisolone aceponate cream 0.1%	49.2	Nivea™	Methylprednisolone aceponate cream 0.1% / Desonide cream 0.05%	32.9	Nivea™	Methylprednisolone aceponate cream 0.1% / Desonide cream 0.05%	19.9	Nivea™	-	42.9
6	7	female	Yes	Lipikar™	-	60.2	Dove™	Fluticasone propionate cream 0.05%	17.5	Dove™	Desonide cream 0.05%	26.3	Nivea™	Fluticasone propionate cream 0.05%	4.1	-	-	NA
7	11	female	No	Lubriderm™	Desonide cream 0.05%	63.4	Lubriderm™	Hydrocortisone aceponate 0.127% cream	44.6	Lubriderm™	Mometasone furoate cream 0.1%	44.3	Lubriderm™	Mometasone furoate cream 0.1%	33.9	-	-	NA
8	12	male	Yes	Lubriderm™	-	33.2	Lubriderm™	Desonide cream 0.05%	13.6	Lubriderm™	Desonide cream 0.05%	22.4	Lubriderm™	Desonide cream 0.05%	15.3	Lubriderm™	Desonide cream 0.05%	4.3
9	13	male	Yes	Dexeryl™	-	46.6	Cold cream	Desonide cream 0.05%	48.3	Cold Cream	-	47.4	Cold cream	Desonide cream 0.05%	28.7	Cold Cream	-	44.6
10	13	male	No	Nivea™	Hydrocortisone 17-butyrate cream 0.1%	26.5	Nivea™	Hydrocortisone 17-butyrate cream 0.1%	30	Nivea™	Hydrocortisone 17-butyrate cream 0.1%	12	Nivea™	Hydrocortisone 17-butyrate cream 0.1%	40.6	Nivea™	-	23.5
11	11	female	Yes	Lubriderm™	-	45.9	Lubriderm™	Hydrocortisone cream 1% / mometasone furoate cream 0.1%	34.3	Lubriderm™	Mometasone furoate cream 0.1%	9.3	Lubriderm™	Mometasone furoate cream 0.1%	29.6	Nivea™	-	27.1
12	11	male	No	Lubriderm™	Mometasone furoate cream 0.1%	59	Lubriderm™	betamethasone valerate cream 0.1%	60.4	Lubriderm™	betamethasone valerate cream 0.1%	75.7	Lubriderm™	betamethasone valerate cream 0.1%	50.4	Lubriderm™	betamethasone valerate cream 0.1%	69.2
13	12	male	Yes	Eucerin™/ Lubriderm™	-	45.3	Lubriderm™	Mometasone furoate cream 0.1%	19.6	Lubriderm™	Mometasone furoate cream 0.1%	7.9	---	-	NA	Xemosé™	-	27.6
14	13	female	No	Cold cream	-	54	Cold cream	Hydrocortisone aceponate 0.127% cream	28	Cold Cream	Hydrocortisone aceponate 0.127% cream	40.1	Cold cream	Hydrocortisone aceponate 0.127% cream	15.8	Cold Cream	Tacrolimus ointment 0.1%	23.6
15	12	female	No	Eucerin™	-	40.9	Lubriderm ™	betamethasone valerate cream 0.1%	25.7	Lubriderm™	betamethasone valerate cream 0.1%	42.3	Lubriderm™	betamethasone valerate cream 0.1%	3.8	Lubriderm™	-	38.4
16	9	female	No	Eucerin™/ Nivea™	Desonide cream 0.05%	45.3	Nivea™	Methylprednisolone aceponate cream 0.1%	76.2	Lubriderm™/ Vaseline	betamethasone valerate cream 0.1%	70.9	Lubriderm™	Methylprednisolone aceponate cream 0.1%	75.7	Eucerin™	-	84.4
17	12	female	Yes	Ponds™/ Lubriderm™	-	44.9	Lubriderm™	Desonide cream 0.05%	29.3	Lubriderm™	Desonide cream 0.05%	16.8	Lubriderm™	Desonide cream 0.05%	20	Lubriderm™	Desonide cream 0.05%	23.6
18	6	male	Yes	Lubriderm™	Mometasone furoate cream 0.1%	76.2	Lubriderm™	betamethasone valerate cream 0.1%	45.6	Lubriderm™	Mometasone furoate cream 0.1%	17.1	Lubriderm™	Mometasone furoate cream 0.1%	27.3	Lubriderm™	Mometasone furoate cream 0.1%	47
19	10	female	Yes	Atoderm PO™	-	38.6	Nivea™	Mometasone furoate cream 0.1%	4.3	Lubriderm™	Mometasone furoate cream 0.1%	4.7	Lubriderm™	-	1	Lubriderm™	-	4.2
20	8	female	Yes	Ponds™	-	43.3	Lubriderm™	Desonide cream 0.05%	45.2	Lubriderm™	Desonide cream 0.05%	24.4	Lubriderm™	-	11.7	Lubriderm™	-	0
21	14	male	No	Cetaphil™	-	43.6	Cetaphil™	Desonide cream 0.05%	13.5	Cetaphil™	Desonide cream 0.05%	40.4	Lubriderm™	Desonide cream 0.05%	39.1	Nivea™	-	25.6
22	12	female	No	Dexeryl™	-	53	Lubriderm™	Mometasone furoate cream 0.1%	21.8	Dexeryl™	Mometasone furoate cream 0.1%	18.7	Dexeryl™	Mometasone furoate cream 0.1%	15.9	Dexeryl	-	53.2
23	5	male	No	Lubriderm™	-	38.4	Lubriderm™	Methylprednisolone aceponate cream 0.1%	21.7	Lubriderm™	Methylprednisolone aceponate cream 0.1%	26.7	Lubriderm™	Methylprednisolone aceponate cream 0.1%	21.9	Lubriderm™	-	35.1
25	10	male	No	Nivea™	Desonide cream 0.05%	48.4	Nivea™	Mometasone furoate cream 0.1%	8.2	Nivea™	Desonide cream 0.05%	23.6	Nivea™	Desonide cream 0.05%	11.4	Nivea™	Desonide cream 0.05%	13.6
26	11	female	Yes	Nivea™	Hydrocortisone cream 1%	85.6	Nivea™	Hydrocortisone cream 1%	68.7	Nivea™	Hydrocortisone cream 1% /Fluocinolone acetonide cream 0.01%	58.4	Nivea™	Hydrocortisone aceponate 0.127% cream/Synalar	66.6	-	-	NA
27	15	female	No	Cetaphil™	-	84	-	-	NA	-	-	NA	-	-	NA	-	-	NA
28	14	female	No	Nivea™	-	66	Nivea™	Mometasone furoate cream 0.1%	24.4	Nivea™	Mometasone furoate cream 0.1%	22.8	Nivea™	Mometasone furoate cream 0.1%	27.2	-	-	NA
* Those randomized to the DBB condition were told to add 1 mL of 6% liquid house bleach per litre of bath water to achieve a concentration of 0.006%, and soak twice weekly for 10-15 minutes.
NA= Not Available

## Sheet: Supplementary Table 2
Supplementary Table 2: Supplementary Table 1: Comparison of relative abundances of taxa of interest in healthy controls and AD patients and within AD patients at visit 1. p-values (Wilcoxon rank-sum test) less than <0.05 are bolded. Significance thresholds and p-values are not adjusted for multiple hypothesis testing.
Taxa	Relative abundance in healthy controls (%)	Relative abundance in all sites in AD patients at visit 1 (%)	p(Healthy vs AD)	Relative abundance in lesional sites (%)	Relative abundance in non-lesional sites (%)	p(Lesional vs non-Lesional)
Corynebacterium	7.55	5.04	0.202	4.97	5.28	0.337
Micrococcus	2.36	1.62	0.046	0.49	5.34	0.02
Cutibacterium	3.21	4.28	0.827	2.83	9.03	0.001
Paracoccus	1.89	4.83	0.306	4.63	5.49	0.044
Acinetobacter	5.75	4.55	1	4.28	5.44	0.053
Bacteroidetes	7.51	4.39	0.299	3.98	5.73	0.066
Staphylococcus capitis	5.95	1.98	0.096	2.17	1.36	0.133
Staphylococcus epidermidis	6.24	2.63	0.558	2.74	2.27	0.118
Staphylococcus aureus	2.08	29.56	1.76e-06	36.35	7.2	0.014
AD = Atopic Dermatitis

## Sheet: Supplementary Table 3
Supplementary Table 2: Change in relative abundance of taxa of interest from visit 1 to visits 3 and 4 in all likely lesional sites of AD patients. p-values (Wilcoxon rank-sum test) less than <0.05 are bolded. Significance thresholds and p-values are not adjusted for multiple hypothesis testing.
Taxa	Relative abundance at visit 1 (%)	Relative abundance at visit 3 (%)		Relative abundance at visit 4 (%)
			p(V1-V3)		p(V1-V4)
Corynebacterium	4.66	4.04	0.417	5.61	0.382
Micrococcus	3.59	1.47	0.753	0.68	0.68
Cutibacterium	3.76	4.85	0.568	3.75	0.794
Paracoccus	4.69	8.91	0.428	6.11	0.434
Acinetobacter	3	4.45	0.27	3.47	0.7
Bacteroidetes	4.01	6.47	0.189	6.11	0.719
Staphylococcus capitis	2.02	5.52	0.951	0.44	0.683
Staphylococcus epidermidis	2.73	4.02	0.609	7.47	0.756
Staphylococcus hominis	2.59	1.17	0.101	2.07	0.813
Staphylococcus aureus	31.83	6.25	2.03e-05	1.9	1.4e-05
